# Supplementary material for: Genomic Regions Associated with Drought Tolerance and Other Traits in Lentils (Lens sp.)
Source: Plants (Basel). 2026 Feb 24;15(5):674. doi: 10.3390/plants15050674 (PMC12987374; doi:10.3390/plants15050674)
Supplement: Supplementary file 1 [file plants-15-00674-s001.zip]

Archive with 1 entries (1 files):
- plants-4141916-supplementary.pdf
